# Supplementary material for: Mild phenotype of CHAT-associated congenital myasthenic syndrome: case series
Source: Front Pediatr. 2024 Jan 18;12:1280394. doi: 10.3389/fped.2024.1280394 (PMC10830679; doi:10.3389/fped.2024.1280394)
Supplement: Supplementary file 1 [file Table1.xlsx]

## Sheet: Лист1
Patients	hg19	NM_020549.5	NP_065574.4	gnomAD v2.1.1 global MAF	MetaDome*	CADD phred	Eigen phred	MPA score**	SPiP	spliceAI max score†	SIFT***	HumDiv****	Polyphen 2 HumVar*****	Fathmm******	REVEL*******	ClinPred*******	Meta SVM********	Meta LR*********	Mistic**********	ACMG	References
1.1, 2.1	chr10:50827787C>G	c.404C>G	p.(Pro135Arg)	n/a	0.35	24.4	8.91	10	No effect on splicing	AL: 0.03	0.001	1	1	-5.19	0.969	1	1.0440 (10)	0.9816 (10)	0.93	LPat (PM2, PM3, PM5, PP3)	novel
1.1	chr10:50827834C>T	c.451C>T	p.(Arg151Ter)	7.97e-06	0.19	34	None	10	No effect on splicing	AL: 0.02	None	None	None	None	None	None	None	None	None	Pat (PVS1, PM2, PP3, PP5)	Edwards et al., 2020; Meyers et al., 2018
4.1	chr10:50835691T>G	c.971T>G	p.(Leu324Arg)	n/a	1.12	28.7	11.07	10	No effect on splicing	AG: 0.04	0.001	1	0.997	-2.86	0.937	0.999	1.0108 (10)	0.8876 (10)	0.93	VUS (PM2, PM3, PP3)	novel
3.1, 3.2, 4.1	chr10:50835781C>T	c.1061C>T	p.(Thr354Met)	2.48e-05	0.44	26.1	12.58	10	No effect on splicing	DL: 0.01	0	1	1	-2.78	0.937	0.998	1.0597 (10)	0.9132 (10)	0.96	LPat (PS1, PM2, PP3, PP5)	Barisic et al., 2005; Mallory et al., 2009; Mazunin et al., 2022
2.1	chr10:50854595T>C	c.1156T>C	p.(Cys386Arg)	n/a	0.64	27.7	8.1	10	No effect on splicing	AL: 0.00	0.027	1	0.994	-2.47	0.941	0.996	0.7751 (10)	0.8083 (10)	0.91	VUS (PM2, PP3)	novel
3.1, 3.2	chr10:50870692C>G	c.1841C>G	p.(Ala614Gly)	n/a	1.13	29.3	10.8	9	No effect on splicing	AG: 0.00	0.018	0.991	0.925	-4.68	0.89	0.997	1.0802 (10)	0.9720 (10)	0.87	VUS (PM2, PM3, PP3)	novel
* The closer to 0, the more intolerant to variation
** Raw score [0;10], 10: high impact
† Thresholds ≥ 0.2|0.5|0.8 for impact
*** Threshold < 0.05 for Damaging
**** Thresholds ≥ 0.454|0.957 for Possibly and Probably Damaging
***** Thresholds ≥ 0.447|0.909 for Possibly and Probably Damaging
****** Threshold ≤ -1.5 for Damaging
****** Thresholds 0.2|0.5 for Benign, Uncertain, Damaging
******* Threshold ≥ 0.5 for Damaging
******** Threshold ≥ 0 for Damaging (reliabilty index: 0-10), 10:high
********* Threshold ≥ 0.5 for Damaging (reliabilty index: 0-10), 10:high
********** Threshold ≥ 0.5 for Damaging
n/a – not applicable, LPat –likely pathogenic, Pat – pathogenic, VUS – variants of uncertain significance
